# Supplementary material for: 2D/2D Heterojunction of TiO2 Nanoparticles and Ultrathin G-C3N4 Nanosheets for Efficient Photocatalytic Hydrogen Evolution
Source: Nanomaterials (Basel). 2022 May 4;12(9):1557. doi: 10.3390/nano12091557 (PMC9101109; doi:10.3390/nano12091557)
Supplement: Supplementary file 1 [file nanomaterials-12-01557-s001.zip]

Archive with 1 entries (1 files):
- nanomaterials-1696458 supplementary.pdf
